# Supplementary material for: Improved BCI calibration in multimodal emotion recognition using heterogeneous adversarial transfer learning
Source: PeerJ Comput Sci. 2025 Jan 20;11:e2649. doi: 10.7717/peerj-cs.2649 (PMC11784743; doi:10.7717/peerj-cs.2649)
Supplement: Supplemental Information 1 — Directory Structure codes/ Deap/ HATL/ : Contains code scripts related to the Heterogeneous Adversarial Transfer Learning (HATL) model for the DEAP dataset. preprocess/ : Contains preprocessing scripts for the DEAP dataset. GraffitiVR/ HATL/ : Contains code scripts related to the Heterogeneous Adversarial Transfer Learning (HATL) model for the GraffitiVR dataset. lucas_kanade/ : Contains scripts utilizing the Lucas-Kanade method for the GraffitiVR dataset. SeedV/ HATL/ : Contains code scripts related to the Heterogeneous Adversarial Transfer Learning (HATL) model for the SEED-V dataset. [file peerj-cs-11-2649-s001.zip]

Archive with 30 entries (21 files):
- codes/
- codes/Deap/
- codes/Deap/HATL/
- codes/Deap/HATL/dataset.py
- codes/Deap/HATL/model.py
- codes/Deap/HATL/train_cgan.py
- codes/Deap/HATL/train_cwgan.py
- codes/Deap/HATL/utils.py
- codes/Deap/preprocess/
- codes/Deap/preprocess/prep_main.py
- codes/Deap/preprocess/prep_window.py
- codes/Deap/preprocess/signalpreprocess.py
- codes/Deap/preprocess/simple_classif.py
- codes/GraffitiVR/
- codes/GraffitiVR/HATL/
- codes/GraffitiVR/HATL/dataset.py
- codes/GraffitiVR/HATL/model.py
- codes/GraffitiVR/HATL/train_cgan.py
- codes/GraffitiVR/HATL/train_cwgan.py
- codes/GraffitiVR/HATL/utils.py
- codes/GraffitiVR/lucas_kanade/
- codes/GraffitiVR/lucas_kanade/getVideoFeatures.py
- codes/GraffitiVR/lucas_kanade/mergeVideoFeatures.R
- codes/SeedV/
- codes/SeedV/HATL/
- codes/SeedV/HATL/dataset.py
- codes/SeedV/HATL/model.py
- codes/SeedV/HATL/train_cgan.py
- codes/SeedV/HATL/train_cwgan.py
- codes/SeedV/HATL/utils.py
