# Supplementary material for: Improved BCI calibration in multimodal emotion recognition using heterogeneous adversarial transfer learning
Source: PeerJ Comput Sci. 2025 Jan 20;11:e2649. doi: 10.7717/peerj-cs.2649 (PMC11784743; doi:10.7717/peerj-cs.2649)
Supplement: Supplemental Information 1 — Directory Structure codes/ Deap/ HATL/ : Contains code scripts related to the Heterogeneous Adversarial Transfer Learning (HATL) model for the DEAP dataset. preprocess/ : Contains preprocessing scripts for the DEAP dataset. GraffitiVR/ HATL/ : Contains code scripts related to the Heterogeneous Adversarial Transfer Learning (HATL) model for the GraffitiVR dataset. lucas_kanade/ : Contains scripts utilizing the Lucas-Kanade method for the GraffitiVR dataset. SeedV/ HATL/ : Contains code scripts related to the Heterogeneous Adversarial Transfer Learning (HATL) model for the SEED-V dataset. [file peerj-cs-11-2649-s001.zip › codes/Deap/HATL/utils.py]

import random, torch, os, numpy as np
import torch.nn as nn
DEVICE = "cuda" if torch.cuda.is_available() else "cpu"
import copy

def gradient_penalty(critic, real_data, fake_data, device="cpu"):
    batch_size = real_data.size(0)
    alpha = torch.rand(batch_size, 1).to(device)
    alpha = alpha.expand(real_data.size())
    interpolates = alpha * real_data + (1 - alpha) * fake_data
    interpolates = torch.autograd.Variable(interpolates, requires_grad=True)
    disc_interpolates = critic(interpolates)
    gradient = torch.autograd.grad(
        outputs=disc_interpolates,
        inputs=interpolates,
        grad_outputs=torch.ones(disc_interpolates.size()).to(device),
        create_graph=True,
        retain_graph=True,
        only_inputs=True)[0]

    gradient_norm = gradient.norm(2, dim=1)
    gradient_penalty = torch.mean((gradient_norm - 1) ** 2)
    return gradient_penalty

def save_checkpoint(model, optimizer, filename="my_checkpoint.pth.tar"):
    print("=> Saving checkpoint")
    checkpoint = {
        "state_dict": model.state_dict(),
        "optimizer": optimizer.state_dict(),
    }
    torch.save(checkpoint, filename)

def load_checkpoint(checkpoint_file, model, optimizer, lr):
    print("=> Loading checkpoint")
    checkpoint = torch.load(checkpoint_file, map_location=DEVICE)
    model.load_state_dict(checkpoint["state_dict"])
    optimizer.load_state_dict(checkpoint["optimizer"])

    # If we don't do this then it will just have learning rate of old checkpoint
    # and it will lead to many hours of debugging \:
    for param_group in optimizer.param_groups:
        param_group["lr"] = lr

def logToFile(log_string):
    with open("results_log.txt", "a") as myfile:
        myfile.write(log_string+"\n")
