# Supplementary material for: Improved BCI calibration in multimodal emotion recognition using heterogeneous adversarial transfer learning
Source: PeerJ Comput Sci. 2025 Jan 20;11:e2649. doi: 10.7717/peerj-cs.2649 (PMC11784743; doi:10.7717/peerj-cs.2649)
Supplement: Supplemental Information 1 — Directory Structure codes/ Deap/ HATL/ : Contains code scripts related to the Heterogeneous Adversarial Transfer Learning (HATL) model for the DEAP dataset. preprocess/ : Contains preprocessing scripts for the DEAP dataset. GraffitiVR/ HATL/ : Contains code scripts related to the Heterogeneous Adversarial Transfer Learning (HATL) model for the GraffitiVR dataset. lucas_kanade/ : Contains scripts utilizing the Lucas-Kanade method for the GraffitiVR dataset. SeedV/ HATL/ : Contains code scripts related to the Heterogeneous Adversarial Transfer Learning (HATL) model for the SEED-V dataset. [file peerj-cs-11-2649-s001.zip › codes/GraffitiVR/lucas_kanade/mergeVideoFeatures.R]

library(lubridate)
library(dplyr)
# read files
df_videoFeatures <- data.frame()
videoFeatureFiles <- list.files(pattern="*_videoFeatures.csv")
for (file_name in videoFeatureFiles) {
  df_temp <- read.csv(file_name, header = F)
  df_videoFeatures <- rbind(df_videoFeatures, df_temp)
}
colnames(df_videoFeatures) <- c('Date', 'Time', 'X', 'Y', 'Z')
df_videoFeatures$timestamp <- as.POSIXct(strptime(paste0(as.Date(df_videoFeatures$Date)," ",df_videoFeatures$Time), "%Y-%m-%d %H:%M:%S"))
df2 <- df_videoFeatures %>%
  group_by(timestamp) %>%
  summarise_at(c('X', 'Y', 'Z'), list(min = min, mean = mean, max = max, median = median, sd=sd), na.rm = TRUE)

write.csv(df2, "allVideoFeatures.csv", row.names = F)
