# Supplementary material for: Improved BCI calibration in multimodal emotion recognition using heterogeneous adversarial transfer learning
Source: PeerJ Comput Sci. 2025 Jan 20;11:e2649. doi: 10.7717/peerj-cs.2649 (PMC11784743; doi:10.7717/peerj-cs.2649)
Supplement: Supplemental Information 1 — Directory Structure codes/ Deap/ HATL/ : Contains code scripts related to the Heterogeneous Adversarial Transfer Learning (HATL) model for the DEAP dataset. preprocess/ : Contains preprocessing scripts for the DEAP dataset. GraffitiVR/ HATL/ : Contains code scripts related to the Heterogeneous Adversarial Transfer Learning (HATL) model for the GraffitiVR dataset. lucas_kanade/ : Contains scripts utilizing the Lucas-Kanade method for the GraffitiVR dataset. SeedV/ HATL/ : Contains code scripts related to the Heterogeneous Adversarial Transfer Learning (HATL) model for the SEED-V dataset. [file peerj-cs-11-2649-s001.zip › codes/SeedV/HATL/dataset.py]

import numpy as np
import pickle
import scipy.io as sio
import os
from sqlalchemy import null
import torch
from torch.utils.data import Dataset
from torch.utils.data import TensorDataset
from torch.utils.data import DataLoader
from sklearn.preprocessing import MinMaxScaler

NUMBER_OF_SUBJECTS = 16

DATASET_EEG_PATH = "../SEED-V/EEG_DE_features"
DATASET_EYE_PATH = "../SEED-V/Eye_movement_features"

def load_data_eeg(idx, start, end):
    EEG_filename = str(idx)+"_123.npz"
    EEG_npz = np.load(os.path.join(DATASET_EEG_PATH, EEG_filename))
    EEG_data = pickle.loads(EEG_npz['data']) # [45][event,310]
    EEG_label = pickle.loads(EEG_npz['label'])
    i_0 = start-1
    ses1_X_train = EEG_data[i_0]
    ses1_y_train = EEG_label[i_0]
    for session in range(start,  end):
        ses1_X_train = np.vstack((ses1_X_train, EEG_data[session] ))
        ses1_y_train = np.concatenate((ses1_y_train, EEG_label[session]), axis = 0)

    scaler = MinMaxScaler()
    ses1_X_train = scaler.fit(ses1_X_train).transform(ses1_X_train)
    return ses1_X_train, ses1_y_train

def load_data_eye(idx, start, end):
    EYE_filename = str(idx)+"_123.npz"
    EYE_npz = np.load(os.path.join(DATASET_EYE_PATH, EYE_filename))
    EYE_data = pickle.loads(EYE_npz['data']) # [45][event,33]
    EYE_label = pickle.loads(EYE_npz['label'])
    i_0 = start-1
    ses1_X_train = EYE_data[i_0]
    ses1_y_train = EYE_label[i_0]
    for session in range(start, end):
        ses1_X_train = np.vstack((ses1_X_train, EYE_data[session] ))
        ses1_y_train = np.concatenate((ses1_y_train, EYE_label[session]), axis = 0)

    scaler = MinMaxScaler()
    ses1_X_train = scaler.fit(ses1_X_train).transform(ses1_X_train)
    return ses1_X_train, ses1_y_train

def load_session_transfer_data(subject_id, test_session_id):
    if test_session_id == 1:
        data_start = 16
        data_end = 45
        gen_start = 1
        gen_end = 10
        test_start = 11
        test_end = 15
    elif test_session_id == 2:
        data_start = 1
        data_end = 15
        gen_start = 16
        gen_end = 25
        test_start = 26
        test_end = 30
    elif test_session_id == 3:
        data_start = 1
        data_end = 30
        gen_start = 31
        gen_end = 40
        test_start = 41
        test_end = 45

    EEG_data, EEG_label = load_data_eeg(subject_id, data_start, data_end)
    EYE_data, EYE_label = load_data_eye(subject_id, data_start, data_end)
    EEG_gen_test, EEG_gen_label = load_data_eeg(subject_id, gen_start, gen_end)
    EYE_gen_test, EYE_gen_label = load_data_eye(subject_id, gen_start, gen_end)
    EEG_svc_test, EEG_svc_label = load_data_eeg(subject_id, test_start, test_end)
    EYE_svc_test, EYE_svc_label = load_data_eye(subject_id, test_start, test_end)

    if test_session_id == 2:
        EEG_data2, EEG_label2 = load_data_eeg(subject_id, 31, 45)
        EYE_data2, EYE_label2 = load_data_eye(subject_id, 31, 45)
        EEG_data = np.vstack((EEG_data, EEG_data2))
        EEG_label = np.concatenate((EEG_label, EEG_label2), axis = 0)
        EYE_data = np.vstack((EYE_data, EYE_data2))
        EYE_label = np.concatenate((EYE_label, EYE_label2), axis = 0)

    return EEG_data, EEG_label, EYE_data, EYE_label, EEG_gen_test, EEG_gen_label, EYE_gen_test, EYE_gen_label, EEG_svc_test, EEG_svc_label, EYE_svc_test, EYE_svc_label

def load_subject_transfer_data(subject_id, test_session_id):
    EEG_data, EEG_label, EYE_data, EYE_label = null, null, null, null
    for i in range(1, NUMBER_OF_SUBJECTS+1):
        if i == subject_id:
            if test_session_id == 1:
                gen_start = 16
                gen_end = 45
                test_start = 1
                test_end = 15
            elif test_session_id == 2:
                gen_start = 1
                gen_end = 15
                test_start = 16
                test_end = 30
            elif test_session_id == 3:
                gen_start = 1
                gen_end = 30
                test_start = 31
                test_end = 45
            EEG_gen_test, EEG_gen_label = load_data_eeg(subject_id, gen_start, gen_end)
            EYE_gen_test, EYE_gen_label = load_data_eye(subject_id, gen_start, gen_end)
            EEG_svc_test, EEG_svc_label = load_data_eeg(subject_id, test_start, test_end)
            EYE_svc_test, EYE_svc_label = load_data_eye(subject_id, test_start, test_end)
            if test_session_id == 2:
                EEG_gen_test2, EEG_gen_label2 = load_data_eeg(subject_id, 31, 45)
                EYE_gen_test2, EYE_gen_label2 = load_data_eye(subject_id, 31, 45)
                EEG_gen_test = np.vstack((EEG_gen_test, EEG_gen_test2))
                EEG_gen_label = np.concatenate((EEG_gen_label, EEG_gen_label2), axis = 0)
                EYE_gen_test = np.vstack((EYE_gen_test, EYE_gen_test2))
                EYE_gen_label = np.concatenate((EYE_gen_label, EYE_gen_label2), axis = 0)
        else:
            if EEG_data is null:
                EEG_data, EEG_label = load_data_eeg(i, 1, 45)
                EYE_data, EYE_label = load_data_eye(i, 1, 45)
            else:
                EEG_data2, EEG_label2 = load_data_eeg(i, 1, 45)
                EYE_data2, EYE_label2 = load_data_eye(i, 1, 45)
                EEG_data = np.vstack((EEG_data, EEG_data2))
                EEG_label = np.concatenate((EEG_label, EEG_label2), axis = 0)
                EYE_data = np.vstack((EYE_data, EYE_data2))
                EYE_label = np.concatenate((EYE_label, EYE_label2), axis = 0)

    return EEG_data, EEG_label, EYE_data, EYE_label, EEG_gen_test, EEG_gen_label, EYE_gen_test, EYE_gen_label, EEG_svc_test, EEG_svc_label, EYE_svc_test, EYE_svc_label

if __name__ == '__main__':
    EEG_data, EEG_label = load_data_eeg(1, 1, 30)
    EYE_data, EYE_label = load_data_eye(1, 1, 30)
    print((EEG_label==EYE_label).all())
    print("EEG:",EEG_data.shape,"EYE:",EYE_data.shape," label:",EEG_label.shape)
    #train_dataset = TensorDataset(torch.FloatTensor(EEG_data), torch.FloatTensor(EYE_data), torch.LongTensor(EEG_label))
    #train_dataloader = DataLoader(train_dataset, batch_size = 20, shuffle = True)
